# Supplementary material for: High endothelial venules are rare in colorectal cancers but accumulate in extra-tumoral areas with disease progression
Source: Oncoimmunology. 2015 Apr 2;4(3):e974374. doi: 10.4161/2162402X.2014.974374 (PMC4404788; doi:10.4161/2162402X.2014.974374)
Supplement: 974374_Supplementary_Materials.zip [file koni-04-e974374-s001.zip]

Archive with 3 entries (3 files):
- 974374_Figures S1-S2 and Tables S1-S3.pdf
- 974374_Figures S1-S2 and Tables S1-S3.pptx
- 974374_Figures S1-S2.pptx
